# Supplementary material for: ﻿A new species of Bundoksia Lucañas, 2021 with comments on its subfamilial placement, based on morphological and molecular data
Source: Zookeys. 2022 Feb 8;1085:145–63. doi: 10.3897/zookeys.1085.72927 (PMC8847261; doi:10.3897/zookeys.1085.72927)
Supplement: XML Treatment for Bundoksia [file zookeys.1085.72927-treatment1.xml]

<!DOCTYPE tp:taxon-treatment
  PUBLIC "-//TaxonX//DTD Taxonomic Treatment Publishing DTD v0 20100105//EN" "tax-treatment-NSO.dtd">
<tp:taxon-treatment xmlns:tp="http://www.plazi.org/taxpub"><tp:treatment-meta><kwd-group><label>Taxon classification</label><kwd>
              <named-content content-type="kingdom">Animalia</named-content>
            </kwd><kwd>
              <named-content content-type="order">Blattodea</named-content>
            </kwd><kwd>
              <named-content content-type="family">Blattidae</named-content>
            </kwd></kwd-group><mixed-citation publication-type="journal"><person-group><name><surname>Li</surname><given-names>Yong</given-names></name><name><surname>Luo</surname><given-names>Xinxing</given-names></name><name><surname>Zhang</surname><given-names>Jiawei</given-names></name><name><surname>Wang</surname><given-names>Zongqing</given-names></name><name><surname>Che</surname><given-names>Yanli</given-names></name></person-group><article-title>﻿A new species of <italic><tp:taxon-name><tp:taxon-name-part taxon-name-part-type="genus" reg="Bundoksia">Bundoksia</tp:taxon-name-part></tp:taxon-name></italic> Lucañas, 2021 with comments on its subfamilial placement, based on morphological and molecular data</article-title><source>Zookeys</source><day>08</day><month>02</month><year>2022</year><volume>1085</volume><fpage>145</fpage><lpage>163</lpage><pub-id pub-id-type="doi">10.3897/zookeys.1085.72927</pub-id></mixed-citation></tp:treatment-meta><tp:nomenclature><label>﻿</label><tp:taxon-name>
            <tp:taxon-name-part taxon-name-part-type="genus" reg="Bundoksia">Bundoksia</tp:taxon-name-part>
          </tp:taxon-name><tp:taxon-authority>Lucañas, 2021</tp:taxon-authority><tp:nomenclature-citation-list><tp:nomenclature-citation><tp:taxon-name>
                <tp:taxon-name-part taxon-name-part-type="genus" reg="Bundoksia">Bundoksia</tp:taxon-name-part>
              </tp:taxon-name><comment>Lucañas, 2021: 1012 (Type species: <tp:taxon-name><tp:taxon-name-part taxon-name-part-type="genus" reg="Bundoksia">Bundoksia</tp:taxon-name-part><tp:taxon-name-part taxon-name-part-type="species" reg="rufocercata">rufocercata</tp:taxon-name-part></tp:taxon-name> (Shelford, 1911), by original designation)</comment></tp:nomenclature-citation></tp:nomenclature-citation-list></tp:nomenclature><tp:treatment-sec sec-type="diagnosis" id="SECID0ETIAE"><title>Diagnosis.</title><p>Sexual dimorphism and ocelli spots distinct. <bold>Male.</bold> Pronotum nearly trapezoidal or subelliptical, uneven with depressions in medium surface, posterior margin rounded. Tegmina and wings fully developed. Front femur usually type A. Tibia flattened with sparse spines. Tarsus with smooth pulvillus. Claws symmetrical and unspecialised, arolium present. The first abdominal tergum of males specialised or not. Supra-anal plate symmetrical; subgenital plate symmetrical, styli stick-like, similar size. <bold>Male genitalia.</bold> L2d base with several rows of serration, L2v distal part armed with spines; L3 unciform. R1 of right phallomere armed with spines. <bold>Female.</bold> Body thicker than the male. Pronotum parabolic, posterior margin straight. Tegmina reduced, only reaching hind margin of first abdominal tergite or metathorax; triangular or quadrate; wings reduced to small lobe. Supra-anal plate truncate, symmetrical. Subgenital plate valvular.</p></tp:treatment-sec><tp:treatment-sec sec-type="remarks" id="SECID0E6IAE"><title>Remarks.</title><p><xref ref-type="bibr" rid="B15">Lucañas (2021)</xref> mentioned that the first abdominal tergite specialised with setose gland was diagnostic for <italic><tp:taxon-name><tp:taxon-name-part taxon-name-part-type="genus" reg="Bundoksia">Bundoksia</tp:taxon-name-part></tp:taxon-name></italic> and distinguished <italic><tp:taxon-name><tp:taxon-name-part taxon-name-part-type="genus" reg="Bundoksia">Bundoksia</tp:taxon-name-part></tp:taxon-name></italic> from the other <tp:taxon-name><tp:taxon-name-part taxon-name-part-type="subfamily">Archiblattinae</tp:taxon-name-part></tp:taxon-name> by its smooth pronotum and flattened tibiae and <tp:taxon-name><tp:taxon-name-part taxon-name-part-type="subfamily">Blattinae</tp:taxon-name-part></tp:taxon-name> in terms of distinct femoral armament (meso- and metafemur sparsely armed with dissimilarly-sized spines). In previous studies, it is common that species of the same genus have or lack the abdominal tergite tergal glands, i.e. <italic><tp:taxon-name><tp:taxon-name-part taxon-name-part-type="genus" reg="Episymploce">Episymploce</tp:taxon-name-part></tp:taxon-name></italic> (<xref ref-type="bibr" rid="B11">Li et al., 2020</xref>), <italic><tp:taxon-name><tp:taxon-name-part taxon-name-part-type="genus" reg="Scalida">Scalida</tp:taxon-name-part></tp:taxon-name></italic> (Wang et Che, 2010) in <tp:taxon-name><tp:taxon-name-part taxon-name-part-type="family">Ectobiidae</tp:taxon-name-part></tp:taxon-name> and <italic><tp:taxon-name><tp:taxon-name-part taxon-name-part-type="genus" reg="Periplaneta">Periplaneta</tp:taxon-name-part></tp:taxon-name></italic> (Roth, 1994) in <tp:taxon-name><tp:taxon-name-part taxon-name-part-type="family">Blattidae</tp:taxon-name-part></tp:taxon-name>. We consider that the first abdominal tergum of males, specialised or not, is not a diagnostic character of the genus <italic><tp:taxon-name><tp:taxon-name-part taxon-name-part-type="genus" reg="Bundoksia">Bundoksia</tp:taxon-name-part></tp:taxon-name></italic>, which can be distinguished from the genus, <italic><tp:taxon-name><tp:taxon-name-part taxon-name-part-type="genus" reg="Cartoblatta">Cartoblatta</tp:taxon-name-part></tp:taxon-name></italic> Shelford by other characters (tegmina short and quadrate, not covering the first abdominal tergite; female supra-anal plate with hind margin cleft). Therefore, we revised the generic diagnostic ‘the first abdominal tergum of males specialised’ to ‘specialised or not’.</p></tp:treatment-sec><ref-list><ref id="B15"><mixed-citation xmlns:xlink="http://www.w3.org/1999/xlink" xlink:type="simple"><person-group><name name-style="western"><surname>Lucañas</surname><given-names>CC</given-names></name></person-group> (<year>2021</year>) <article-title><italic><tp:taxon-name><tp:taxon-name-part taxon-name-part-type="genus">Bundoksia</tp:taxon-name-part></tp:taxon-name></italic> gen. nov. (<tp:taxon-name><tp:taxon-name-part taxon-name-part-type="superorder">Dictyoptera</tp:taxon-name-part></tp:taxon-name>: <tp:taxon-name><tp:taxon-name-part taxon-name-part-type="order">Blattodea</tp:taxon-name-part></tp:taxon-name>: <tp:taxon-name><tp:taxon-name-part taxon-name-part-type="family">Blattidae</tp:taxon-name-part></tp:taxon-name>), a new sexually dimorphic cockroach from the Philippines.</article-title><source>Journal of Natural History</source><volume>55</volume>: <fpage>1009</fpage>–<lpage>1020</lpage>. <ext-link xlink:type="simple" ext-link-type="doi" xlink:href="10.1080/00222933.2021.1928317">https://doi.org/10.1080/00222933.2021.1928317</ext-link></mixed-citation></ref><ref id="B11"><mixed-citation xmlns:xlink="http://www.w3.org/1999/xlink" xlink:type="simple"><person-group><name name-style="western"><surname>Li</surname><given-names>M</given-names></name><name name-style="western"><surname>Zhao</surname><given-names>QY</given-names></name><name name-style="western"><surname>Chen</surname><given-names>R</given-names></name><name name-style="western"><surname>He</surname><given-names>JJ</given-names></name><name name-style="western"><surname>Peng</surname><given-names>T</given-names></name><name name-style="western"><surname>Deng</surname><given-names>WB</given-names></name><name name-style="western"><surname>Che</surname><given-names>YL</given-names></name><name name-style="western"><surname>Wang</surname><given-names>ZQ</given-names></name></person-group> (<year>2020</year>) Species diversity revealed in <italic><tp:taxon-name><tp:taxon-name-part taxon-name-part-type="genus">Sigmella</tp:taxon-name-part></tp:taxon-name></italic> Hebard, 1929 (<tp:taxon-name><tp:taxon-name-part taxon-name-part-type="order">Blattodea</tp:taxon-name-part></tp:taxon-name>, <tp:taxon-name><tp:taxon-name-part taxon-name-part-type="family">Ectobiidae</tp:taxon-name-part></tp:taxon-name>) based on morphology and four molecular species delimitation methods. PLoS ONE 15: e0232821. <ext-link xlink:type="simple" ext-link-type="doi" xlink:href="10.1371/journal.pone.0232821">https://doi.org/10.1371/journal.pone.0232821</ext-link></mixed-citation></ref></ref-list></tp:taxon-treatment>
