# Supplementary material for: ﻿A new species of Bundoksia Lucañas, 2021 with comments on its subfamilial placement, based on morphological and molecular data
Source: Zookeys. 2022 Feb 8;1085:145–63. doi: 10.3897/zookeys.1085.72927 (PMC8847261; doi:10.3897/zookeys.1085.72927)
Supplement: XML Treatment for Bundoksia longissima [file zookeys.1085.72927-treatment2.xml]

<!DOCTYPE tp:taxon-treatment
  PUBLIC "-//TaxonX//DTD Taxonomic Treatment Publishing DTD v0 20100105//EN" "tax-treatment-NSO.dtd">
<tp:taxon-treatment xmlns:tp="http://www.plazi.org/taxpub"><tp:treatment-meta><kwd-group><label>Taxon classification</label><kwd>
              <named-content content-type="kingdom">Animalia</named-content>
            </kwd><kwd>
              <named-content content-type="order">Blattodea</named-content>
            </kwd><kwd>
              <named-content content-type="family">Blattidae</named-content>
            </kwd></kwd-group><mixed-citation publication-type="journal"><person-group><name><surname>Li</surname><given-names>Yong</given-names></name><name><surname>Luo</surname><given-names>Xinxing</given-names></name><name><surname>Zhang</surname><given-names>Jiawei</given-names></name><name><surname>Wang</surname><given-names>Zongqing</given-names></name><name><surname>Che</surname><given-names>Yanli</given-names></name></person-group><article-title>﻿A new species of <italic><tp:taxon-name><tp:taxon-name-part taxon-name-part-type="genus" reg="Bundoksia">Bundoksia</tp:taxon-name-part></tp:taxon-name></italic> Lucañas, 2021 with comments on its subfamilial placement, based on morphological and molecular data</article-title><source>Zookeys</source><day>08</day><month>02</month><year>2022</year><volume>1085</volume><fpage>145</fpage><lpage>163</lpage><pub-id pub-id-type="doi">10.3897/zookeys.1085.72927</pub-id></mixed-citation></tp:treatment-meta><tp:nomenclature><label>﻿</label><tp:taxon-name>
            <tp:taxon-name-part taxon-name-part-type="genus" reg="Bundoksia">Bundoksia</tp:taxon-name-part>
            <tp:taxon-name-part taxon-name-part-type="species" reg="longissima">longissima</tp:taxon-name-part>
            <object-id xmlns:xlink="http://www.w3.org/1999/xlink" content-type="zoobank" xlink:type="simple">http://zoobank.org/FC409991-0647-4793-B53E-A7A39277A536</object-id>
          </tp:taxon-name><tp:taxon-authority>Li &amp; Che</tp:taxon-authority><tp:taxon-status xmlns:xlink="http://www.w3.org/1999/xlink" xlink:type="simple">sp. nov.</tp:taxon-status><xref ref-type="fig" rid="F2">Figs 2</xref><xref ref-type="fig" rid="F3">, 3</xref><xref ref-type="fig" rid="F4">, 4</xref><xref ref-type="fig" rid="F5">, 5</xref></tp:nomenclature><tp:treatment-sec sec-type="type material" id="SECID0EYQAE"><title>Type materials</title><p>(all deposited in <abbrev xmlns:xlink="http://www.w3.org/1999/xlink" xlink:title="Institute of Entomology, College of Plant Protection, Southwest University Chongqing" id="ABBRID0E5QAE" xlink:type="simple">SWU</abbrev>). <bold><italic>Holotype</italic>. China</bold>• <bold>Hainan</bold>: male, Mingfenggu, Mt Jianfengling, Ledong County, 26.IV.2015, Lu Qiu &amp; Qikun Bai leg.; <abbrev xmlns:xlink="http://www.w3.org/1999/xlink" xlink:title="Institute of Entomology, College of Plant Protection, Southwest University Chongqing" id="ABBRID0EIRAE" xlink:type="simple">SWU</abbrev>-B-BL0201001. <bold><italic>Paratypes</italic>. China</bold>• <bold>Hainan</bold>: 9 males and 1 female, Mingfenggu, Mt Jianfengling, Ledong County, 26.IV.2015, Lu Qiu &amp; Qikun Bai leg; <abbrev xmlns:xlink="http://www.w3.org/1999/xlink" xlink:title="Institute of Entomology, College of Plant Protection, Southwest University Chongqing" id="ABBRID0ESRAE" xlink:type="simple">SWU</abbrev>-B-BL0201001 to 0201010 • 1 male and 1 female, Mt Wuzhi, Wuzhishan City, 795 m alt., 18.V.2014, Shunhua Gui leg; <abbrev xmlns:xlink="http://www.w3.org/1999/xlink" xlink:title="Institute of Entomology, College of Plant Protection, Southwest University Chongqing" id="ABBRID0EWRAE" xlink:type="simple">SWU</abbrev>-B-BL0201101 to 0201102. <bold>China</bold>•<bold>Guangxi</bold>: 1 male, Mt Dayao, Jinxiu County, 15.VI.1974, Ping Lin &amp; Yuliang Jia &amp; Yaoquan Li leg; <abbrev xmlns:xlink="http://www.w3.org/1999/xlink" xlink:title="Institute of Entomology, College of Plant Protection, Southwest University Chongqing" id="ABBRID0E5RAE" xlink:type="simple">SWU</abbrev>-B-BL0201301 • 1 female, Mt Dayao, Jinxiu County, 7.VII.2015, Lu Qiu &amp; Qikun Bai leg; <abbrev xmlns:xlink="http://www.w3.org/1999/xlink" xlink:title="Institute of Entomology, College of Plant Protection, Southwest University Chongqing" id="ABBRID0ECSAE" xlink:type="simple">SWU</abbrev>-B-BL0201201 • 1 female, Jinxiu County, 16-17.VII.2015, Lu Qiu &amp; Qikun Bai leg; <abbrev xmlns:xlink="http://www.w3.org/1999/xlink" xlink:title="Institute of Entomology, College of Plant Protection, Southwest University Chongqing" id="ABBRID0EGSAE" xlink:type="simple">SWU</abbrev>-B-BL0201202. <bold>China</bold>•<bold>Yunnan</bold>: 1 male and 1 female, Mt Dawei, Pingbian County, 15-17.V.2016, Lu Oiu &amp; Zhiwei Oiu leg; <abbrev xmlns:xlink="http://www.w3.org/1999/xlink" xlink:title="Institute of Entomology, College of Plant Protection, Southwest University Chongqing" id="ABBRID0EOSAE" xlink:type="simple">SWU</abbrev>-B-BL0201401, <abbrev xmlns:xlink="http://www.w3.org/1999/xlink" xlink:title="Institute of Entomology, College of Plant Protection, Southwest University Chongqing" id="ABBRID0ESSAE" xlink:type="simple">SWU</abbrev>-B-BL0201403 • 1 male, Jinping County, 14-16.V.2015, Jianyue Qiu leg; <abbrev xmlns:xlink="http://www.w3.org/1999/xlink" xlink:title="Institute of Entomology, College of Plant Protection, Southwest University Chongqing" id="ABBRID0EWSAE" xlink:type="simple">SWU</abbrev>-B-BL0201501 • 1 male, Meizi Lake, Pu’er City, 30.IV.2014, collector unknown; <abbrev xmlns:xlink="http://www.w3.org/1999/xlink" xlink:title="Institute of Entomology, College of Plant Protection, Southwest University Chongqing" id="ABBRID0E1SAE" xlink:type="simple">SWU</abbrev>-B-BL0201602 • 1 male, Meizi Lake, Pu’er City, 20. V. 2018, Lu Oiu &amp; Zhiwei Oiu leg; <abbrev xmlns:xlink="http://www.w3.org/1999/xlink" xlink:title="Institute of Entomology, College of Plant Protection, Southwest University Chongqing" id="ABBRID0E5SAE" xlink:type="simple">SWU</abbrev>-B-BL0201601 • 1 male, Xishuangbanna Tropical Botanical Garden, Chinese Academy of Sciences, Menglun Town, Mengla County, Xishuangbanna Prefecture, 27.V.2016, Lu Oiu &amp; Zhiwei Oiu leg; <abbrev xmlns:xlink="http://www.w3.org/1999/xlink" xlink:title="Institute of Entomology, College of Plant Protection, Southwest University Chongqing" id="ABBRID0ECTAE" xlink:type="simple">SWU</abbrev>-B-BL0201701 • 1 male, Wangtianshu, Mengla County, Xishuangbanna Prefecture, 24.V.2016, Lu Oiu &amp; Zhiwei Oiu leg; <abbrev xmlns:xlink="http://www.w3.org/1999/xlink" xlink:title="Institute of Entomology, College of Plant Protection, Southwest University Chongqing" id="ABBRID0EGTAE" xlink:type="simple">SWU</abbrev>-B-BL0201801.</p></tp:treatment-sec><tp:treatment-sec sec-type="material" id="SECID0EKTAE"><title>Other material examined</title><p>(all deposited in <abbrev xmlns:xlink="http://www.w3.org/1999/xlink" xlink:title="Institute of Entomology, College of Plant Protection, Southwest University Chongqing" id="ABBRID0EQTAE" xlink:type="simple">SWU</abbrev>). <bold>China</bold>• <bold>Guangdong</bold>: 1 female, Nanling National Nature Reserve, 18.VIII.2010, Haoyu Liu leg. <bold>China</bold>•<bold>Guangxi</bold>: 1 female, Mt Mao’er, Xingan County, Guilin City, 20.VIII.2020, Lu Oiu leg; 1 nymph, Mt Daming, Nanning City, 2.VII.2015, Lu Qiu &amp; Qikun Bai leg; <bold>China</bold>•<bold>Yunnan</bold>: 3 nymphs, Mt Dawei, Pingbian County, 17.V.2016, Lu Oiu &amp; Zhiwei Oiu leg.</p></tp:treatment-sec><tp:treatment-sec sec-type="diagnosis" id="SECID0EAUAE"><title>Diagnosis.</title><p><italic><tp:taxon-name><tp:taxon-name-part taxon-name-part-type="genus" reg="Bundoksia">Bundoksia</tp:taxon-name-part><tp:taxon-name-part taxon-name-part-type="species" reg="longissima">longissima</tp:taxon-name-part></tp:taxon-name></italic> sp. nov., differs from the two known species, <italic><tp:taxon-name><tp:taxon-name-part taxon-name-part-type="genus" reg="Bundoksia">B.</tp:taxon-name-part><tp:taxon-name-part taxon-name-part-type="species" reg="rufocercata">rufocercata</tp:taxon-name-part></tp:taxon-name></italic> (Shelford, 1911) and <italic><tp:taxon-name><tp:taxon-name-part taxon-name-part-type="genus" reg="Bundoksia">B.</tp:taxon-name-part><tp:taxon-name-part taxon-name-part-type="species" reg="sibuyania">sibuyania</tp:taxon-name-part></tp:taxon-name></italic> Lucañas, 2021 by the following characteristics: 1) pronotum: with slightly thickened lateral margin; 2) mid- and hind- femur with only distal spines on ventral margin; 3) the first abdominal tergite unspecialised. In addition, <italic><tp:taxon-name><tp:taxon-name-part taxon-name-part-type="genus" reg="Bundoksia">Bundoksia</tp:taxon-name-part><tp:taxon-name-part taxon-name-part-type="species" reg="longissima">longissima</tp:taxon-name-part></tp:taxon-name></italic> sp. nov. can be distinguished from <italic><tp:taxon-name><tp:taxon-name-part taxon-name-part-type="genus" reg="Bundoksia">B.</tp:taxon-name-part><tp:taxon-name-part taxon-name-part-type="species" reg="rufocercata">rufocercata</tp:taxon-name-part></tp:taxon-name></italic> as follows: pronotum black and female tegmina triangular in the former, whereas pronotum with yellow orange marking and female tegmina quadrate in <italic><tp:taxon-name><tp:taxon-name-part taxon-name-part-type="genus" reg="Bundoksia">B.</tp:taxon-name-part><tp:taxon-name-part taxon-name-part-type="species" reg="rufocercata">rufocercata</tp:taxon-name-part></tp:taxon-name></italic>.</p></tp:treatment-sec><tp:treatment-sec sec-type="description" id="SECID0EIWAE"><title>Measurements</title><p><bold>(mm). Male.</bold> Body length including tegmen: 22.6–26.4; body length: 17.0–19.4; pronotum length × width: 3.8–5.0 × 5.0–5.9; interantennal distance: 1.25–1.39; interocular distance: 0.81–1.08; head length × width: 2.95–3.35 × 2.91–3.22; tegmina length: 18.9–23.4; approximate length ratio of 3<sup>rd</sup>–5<sup>th</sup> segments of maxillary palps about 1:0.75:1. <bold>Female.</bold> Body length: 18.8–21.6; pronotum length × width: 4.5–5.0 × 6.6–7.4; interantennal distance: 1.62–1.83; interocular distance: 1.55–1.84; head length × width: 3.84–4.49 × 0.80-1.05; tegmina length: 4.42–5.74; approximate length ratio of 3<sup>rd</sup>–5<sup>th</sup> segments of maxillary palps about 1:0.75:1.</p></tp:treatment-sec><tp:treatment-sec sec-type="description" id="SECID0E1WAE"><title>Description.</title><p><bold>Male. Colouration.</bold> Body unicoloured dark reddish-brown to blackish-brown, except the following portions: ocelli white; clypeus light brown or yellowish-brown; antennae yellowish-brown, basal and distal portion darker, apex distinctly light coloured; wings with anal area transparent, the remaining part yellowish-brown; tibiae and tarsi slightly light coloured (reddish-brown), except the joints; cerci yellowish, apex segment black, with white tip (Fig. <xref ref-type="fig" rid="F2">2A–B</xref>).</p><fig id="F2" position="float" orientation="portrait"><object-id xmlns:xlink="http://www.w3.org/1999/xlink" content-type="doi" xlink:type="simple">10.3897/zookeys.1085.72927.figure2</object-id><label>Figure 2.</label><caption><p><italic><tp:taxon-name><tp:taxon-name-part taxon-name-part-type="genus" reg="Bundoksia">Bundoksia</tp:taxon-name-part><tp:taxon-name-part taxon-name-part-type="species" reg="longissima">longissima</tp:taxon-name-part></tp:taxon-name></italic> Li &amp; Che, sp. nov. (male) <bold>A</bold> dorsal view <bold>B</bold> ventral view <bold>C</bold> pronotum <bold>D</bold> head <bold>E</bold> tegmen <bold>F</bold> right hind wing <bold>G</bold> left hind wing <bold>H</bold> front femur <bold>I</bold> leg (front, mid, hind) <bold>J</bold> supra-anal plate <bold>K</bold> subgenital plate <bold>L</bold> phallomere; Scale bars: 10.0 mm (<bold>A, B, E–G</bold>); 2.0 mm (<bold>I</bold>); 1.0 mm (<bold>H, J–L</bold>).</p></caption><graphic xmlns:xlink="http://www.w3.org/1999/xlink" xlink:href="zookeys-1085-145-g002.jpg" position="float" orientation="portrait" xlink:type="simple" id="oo_643514.jpg"><uri content-type="original_file" xlink:type="simple">https://binary.pensoft.net/fig/643514</uri></graphic></fig><p>Body slender, flattened. <bold><italic>Head</italic>.</bold> Vertex unconcealed by pronotum, smooth, slightly punctured. Interocular space wide, as wide as the distance between ocelli, narrower than the distance between antennal sockets. Ocelli oval (Fig. <xref ref-type="fig" rid="F2">2D</xref>). <bold>Thorax.</bold> Pronotum nearly subelliptical, wider than long. Surface smooth, disc with unequal-sized punctures. The border of pronotum thickening, anterior margin slightly elevated, lateral margins rounded, hind margin slightly arched (Fig. <xref ref-type="fig" rid="F2">2C</xref>). <bold>Tegmina and wings.</bold> Tegmina fully developed, extending well beyond the end of abdomen. Outer margins of tegmina straight, apex of tegmen rounded. Tegmen with <abbrev xmlns:xlink="http://www.w3.org/1999/xlink" xlink:title="subcostal posterior" id="ABBRID0EOZAE" xlink:type="simple">ScP</abbrev> slightly curved; R ended at the margin about 1/3 from the apex; M and <abbrev xmlns:xlink="http://www.w3.org/1999/xlink" xlink:title="cubitus" id="ABBRID0ESZAE" xlink:type="simple">Cu</abbrev> with numerous branches (Fig. <xref ref-type="fig" rid="F2">2E</xref>). Wings with <abbrev xmlns:xlink="http://www.w3.org/1999/xlink" xlink:title="subcostal posterior" id="ABBRID0E1ZAE" xlink:type="simple">ScP</abbrev> slightly vague; M with a dichotomy in base, pseudostem distinct; <abbrev xmlns:xlink="http://www.w3.org/1999/xlink" xlink:title="cubitus anterior" id="ABBRID0E5ZAE" xlink:type="simple">CuA</abbrev> simple and linear or lattice-like; <abbrev xmlns:xlink="http://www.w3.org/1999/xlink" xlink:title="cubitus posterior" id="ABBRID0EC1AE" xlink:type="simple">CuP</abbrev> simple and obvious (Fig. <xref ref-type="fig" rid="F2">2F, G</xref>). <bold>Legs.</bold> Front femur type A2 (ending with a large, curved spine and a smaller spine, hind margin of front femur with a row of rough, distant spaced spins) (Fig. <xref ref-type="fig" rid="F2">2H</xref>); tibia flattened with sparse spines; tarsus with large tarsal pulvillus. Mid- and hind femur with only distal spines on ventral margin. Hind metatarsus obviously longer than the remaining tarsomeres combined (Fig. <xref ref-type="fig" rid="F2">2I</xref>). Claws symmetrical and unspecialised, arolium large. <bold>Abdomen.</bold> Supra-anal plate symmetrical, quadrate, with hind angles rounded, hind margin straight, median less sclerotised. Paraprocts similar, hind margin straight, central areas sclerotised. Cerci distinct pubescent ventrally, smooth dorsally, apex truncated, with membrane (Fig. <xref ref-type="fig" rid="F2">2J</xref>). Subgenital plate nearly symmetrical, styli similar, distant (Fig. <xref ref-type="fig" rid="F2">2K</xref>).</p><p><bold><italic>Male genitalia</italic>.</bold> Left phallomere complex, distal part of L1 enlarged, edge with dense minute sawtooth; L2d base part with two or three rows of serrations, L2v distal part with spines; L3 unciform and apex blunt or slightly acuminate, curved part has an inward spinous protuberance. R1 of right phallomere with one or two spines with the sizes of the two spines varied; R2 expanded, irregular; R3 broad and slightly curved, likely spoon-shaped (Fig. <xref ref-type="fig" rid="F2">2L</xref>).</p><p><bold>Female</bold> (Fig. <xref ref-type="fig" rid="F3">3A–M</xref>)<bold>. Description. Colouration.</bold> Body darker than male. (Fig. <xref ref-type="fig" rid="F3">3A, B</xref>).</p><fig id="F3" position="float" orientation="portrait"><object-id xmlns:xlink="http://www.w3.org/1999/xlink" content-type="doi" xlink:type="simple">10.3897/zookeys.1085.72927.figure3</object-id><label>Figure 3.</label><caption><p><italic><tp:taxon-name><tp:taxon-name-part taxon-name-part-type="genus" reg="Bundoksia">Bundoksia</tp:taxon-name-part><tp:taxon-name-part taxon-name-part-type="species" reg="longissima">longissima</tp:taxon-name-part></tp:taxon-name></italic> Li &amp; Che, sp. nov. (female) <bold>A</bold> dorsal view <bold>B</bold> ventral view <bold>C</bold> pronotum <bold>D</bold> head <bold>E</bold> tegmen <bold>F</bold> hind wing <bold>G</bold> genitalia, posterior view <bold>H</bold> valves and accessory sclerites <bold>I</bold> first valvule (<abbrev xmlns:xlink="http://www.w3.org/1999/xlink" xlink:title="first valve" id="ABBRID0E33AE" xlink:type="simple">v.I</abbrev>.) <bold>J</bold> second valvule (<abbrev xmlns:xlink="http://www.w3.org/1999/xlink" xlink:title="second valve" id="ABBRID0EC4AE" xlink:type="simple">v.II</abbrev>.) <bold>K</bold> third valvule (<abbrev xmlns:xlink="http://www.w3.org/1999/xlink" xlink:title="third valve" id="ABBRID0EI4AE" xlink:type="simple">v.III</abbrev>) and anterior arch <bold>L</bold> spermatheca (<abbrev xmlns:xlink="http://www.w3.org/1999/xlink" xlink:title="spermatheca" id="ABBRID0EO4AE" xlink:type="simple">sp</abbrev>.) <bold>M</bold> basivalvula (<abbrev xmlns:xlink="http://www.w3.org/1999/xlink" xlink:title="basivalvula" id="ABBRID0EU4AE" xlink:type="simple">bsv</abbrev>.); Scale bars: 10.0 mm (<bold>A, B</bold>); 1.0 mm (<bold>C–I, M</bold>); 0.5mm (<bold>K, J, L</bold>).</p></caption><graphic xmlns:xlink="http://www.w3.org/1999/xlink" xlink:href="zookeys-1085-145-g003.jpg" position="float" orientation="portrait" xlink:type="simple" id="oo_643515.jpg"><uri content-type="original_file" xlink:type="simple">https://binary.pensoft.net/fig/643515</uri></graphic></fig><p>Body thicker than the male. <bold><italic>Head</italic>.</bold> Interocular space wider than the distance between ocelli, narrower than the distance between antennal sockets (Fig. <xref ref-type="fig" rid="F3">3D</xref>). <bold>Thorax.</bold> Pronotum nearly trapezoidal, punctuated, hind angles rounded, posterior margin almost straight (Fig. <xref ref-type="fig" rid="F3">3C</xref>). <bold>Tegmina and wings.</bold> Tegmina reduced, only reaching hind margin of first abdominal tergite; triangular, thickened, angles rounded (Fig. <xref ref-type="fig" rid="F3">3E</xref>); wings small lobed (Fig. <xref ref-type="fig" rid="F3">3F</xref>). <bold>Legs.</bold> Femur and tibia stronger than male. <bold>Abdomen.</bold> Hind margin of tergum X (<abbrev xmlns:xlink="http://www.w3.org/1999/xlink" xlink:title="tergum X" id="ABBRID0EB6AE" xlink:type="simple">TX</abbrev>) blunt. Paraprocts (<abbrev xmlns:xlink="http://www.w3.org/1999/xlink" xlink:title="paraprocts" id="ABBRID0EF6AE" xlink:type="simple">pp</abbrev>.) wide and symmetrical, with the gap between <abbrev xmlns:xlink="http://www.w3.org/1999/xlink" xlink:title="paraprocts" id="ABBRID0EJ6AE" xlink:type="simple">pp</abbrev>. narrow. Subgenital plate divided at the end, the middle with distinct intersternal fold (<abbrev xmlns:xlink="http://www.w3.org/1999/xlink" xlink:title="intersternal fold" id="ABBRID0EN6AE" xlink:type="simple">inst.f</abbrev>.) (Fig. <xref ref-type="fig" rid="F3">3G</xref>). <bold>Genitalia.</bold> The base of first valve (<abbrev xmlns:xlink="http://www.w3.org/1999/xlink" xlink:title="first valve" id="ABBRID0EX6AE" xlink:type="simple">v.I</abbrev>.) (Fig. <xref ref-type="fig" rid="F3">3I</xref>) more sclerotised and fused with first valvifer (<abbrev xmlns:xlink="http://www.w3.org/1999/xlink" xlink:title="first valvifer" id="ABBRID0EAAAG" xlink:type="simple">vlf.I</abbrev>), <abbrev xmlns:xlink="http://www.w3.org/1999/xlink" xlink:title="first valvifer" id="ABBRID0EEAAG" xlink:type="simple">vlf.I</abbrev> short. Laterosternite IX (<abbrev xmlns:xlink="http://www.w3.org/1999/xlink" xlink:title="laterosternite IX" id="ABBRID0EIAAG" xlink:type="simple">ltst.IX</abbrev>) large and sheet-like, with outer margin hyaline, fused with paratergites (<abbrev xmlns:xlink="http://www.w3.org/1999/xlink" xlink:title="paratergites" id="ABBRID0EMAAG" xlink:type="simple">pt</abbrev>.). Second valve (<abbrev xmlns:xlink="http://www.w3.org/1999/xlink" xlink:title="second valve" id="ABBRID0EQAAG" xlink:type="simple">v.II</abbrev>) small, slender, the base fused, connecting to third valve (<abbrev xmlns:xlink="http://www.w3.org/1999/xlink" xlink:title="third valve" id="ABBRID0EUAAG" xlink:type="simple">v.III</abbrev>) by membrane (Fig. <xref ref-type="fig" rid="F3">3J</xref>). Posterior lobes of valvifer II (<abbrev xmlns:xlink="http://www.w3.org/1999/xlink" xlink:title="posterior lobes of valvifer II" id="ABBRID0E3AAG" xlink:type="simple">p.l</abbrev>.) sclerotised, cricoid, distal uneven and fused with <abbrev xmlns:xlink="http://www.w3.org/1999/xlink" xlink:title="laterosternite IX" id="ABBRID0EABAG" xlink:type="simple">ltst.IX</abbrev>. Third valve (<abbrev xmlns:xlink="http://www.w3.org/1999/xlink" xlink:title="third valve" id="ABBRID0EEBAG" xlink:type="simple">v.III</abbrev>) large, the base sclerite convex, highly sclerotised (Fig. <xref ref-type="fig" rid="F3">3K</xref>). Anterior arch (<abbrev xmlns:xlink="http://www.w3.org/1999/xlink" xlink:title="anterior arch" id="ABBRID0EMBAG" xlink:type="simple">a.a</abbrev>.) hip-shaped, the base deeply concave, with dense spines. Spermathecal plate (<abbrev xmlns:xlink="http://www.w3.org/1999/xlink" xlink:title="spermathecal plate" id="ABBRID0EQBAG" xlink:type="simple">sp.pl</abbrev>.) slightly sclerotised, fused with basivalvula (<abbrev xmlns:xlink="http://www.w3.org/1999/xlink" xlink:title="basivalvula" id="ABBRID0EUBAG" xlink:type="simple">bsv</abbrev>.). Spermathecal opening (<abbrev xmlns:xlink="http://www.w3.org/1999/xlink" xlink:title="spermathecal opening" id="ABBRID0EYBAG" xlink:type="simple">sp.o</abbrev>.) located at the base of <abbrev xmlns:xlink="http://www.w3.org/1999/xlink" xlink:title="spermathecal plate" id="ABBRID0E3BAG" xlink:type="simple">sp.pl</abbrev>., with small sclerites on two sides and highly sclerotised. Spermatheca (<abbrev xmlns:xlink="http://www.w3.org/1999/xlink" xlink:title="spermatheca" id="ABBRID0EACAG" xlink:type="simple">sp</abbrev>.) with two branches near the base and one branch with a rod-shaped enlargement distally (Fig. <xref ref-type="fig" rid="F3">3L</xref>). Basivalvulae (<abbrev xmlns:xlink="http://www.w3.org/1999/xlink" xlink:title="basivalvula" id="ABBRID0EICAG" xlink:type="simple">bsv</abbrev>.) developed and divided into two parts, with bristle-shaped spins (Fig. <xref ref-type="fig" rid="F3">3M</xref>). Laterosternal shelf (<abbrev xmlns:xlink="http://www.w3.org/1999/xlink" xlink:title="laterosternal shelf" id="ABBRID0EQCAG" xlink:type="simple">ltst.sh</abbrev>.) developed and symmetrical, extending backwards. Vestibular sclerite (<abbrev xmlns:xlink="http://www.w3.org/1999/xlink" xlink:title="vestibular sclerite" id="ABBRID0EUCAG" xlink:type="simple">vst.s</abbrev>.) unclear in outline; the base with a transverse sclerotised plate.</p><p><bold>Nymph.</bold> Wingless, with light body colour and thin body size, compared to females. Other characteristics are similar to females (Fig. <xref ref-type="fig" rid="F4">4E</xref>).</p><fig id="F4" position="float" orientation="portrait"><object-id xmlns:xlink="http://www.w3.org/1999/xlink" content-type="doi" xlink:type="simple">10.3897/zookeys.1085.72927.figure4</object-id><label>Figure 4.</label><caption><p>Habitats of <italic><tp:taxon-name><tp:taxon-name-part taxon-name-part-type="genus" reg="Bundoksia">Bundoksia</tp:taxon-name-part><tp:taxon-name-part taxon-name-part-type="species" reg="longissima">longissima</tp:taxon-name-part></tp:taxon-name></italic> Li &amp; Che, sp. nov. <bold>A</bold> female on tree trunk <bold>B</bold> male on tree leaf <bold>C</bold> mating on tree trunk (<bold>A–C</bold> from Jianfengling, Ledong, Hainan) <bold>D</bold> male on tree trunk (Xishuangbanna Tropical Botanical Garden, Yunnan) <bold>E</bold> nymph on the moss-covered ground (Daweishan, Pingbian, Yunnan). Photographed by Lu Qiu.</p></caption><graphic xmlns:xlink="http://www.w3.org/1999/xlink" xlink:href="zookeys-1085-145-g004.jpg" position="float" orientation="portrait" xlink:type="simple" id="oo_643516.jpg"><uri content-type="original_file" xlink:type="simple">https://binary.pensoft.net/fig/643516</uri></graphic></fig></tp:treatment-sec><tp:treatment-sec sec-type="etymology" id="SECID0EEEAG"><title>Etymology.</title><p>The scientific epithet is derived from the Latin word <italic>longissimus</italic>, referring to the long and narrow body.</p></tp:treatment-sec><tp:treatment-sec sec-type="ecology" id="SECID0EMEAG"><title>Ecology.</title><p>According to our collecting information, <italic><tp:taxon-name><tp:taxon-name-part taxon-name-part-type="genus" reg="Bundoksia">Bundoksia</tp:taxon-name-part><tp:taxon-name-part taxon-name-part-type="species" reg="longissima">longissima</tp:taxon-name-part></tp:taxon-name></italic> is active at night to forage and mate. It is distributed mainly on tree trunks, a few on leaves (Fig. <xref ref-type="fig" rid="F4">4</xref>). Once frightened, the female will emit an acidic liquid (lemon smell), whose specific components have not been analysed.</p></tp:treatment-sec><tp:treatment-sec sec-type="remarks" id="SECID0EBFAG"><title>Remarks.</title><p>Samples from Yunnan show a range of slight morphological differences (mainly male genitalia) compared with Hainan and Guangxi: 1) the samples from Hainan and Guangxi with L2d base part with two-rows of serration (Fig. <xref ref-type="fig" rid="F5">5A</xref>), but the one from Yunnan with L2d base part with three-rows of serration (Fig. <xref ref-type="fig" rid="F5">5B</xref>); 2) the samples from Hainan and Guangxi with L3 unciform and apex blunt (Fig. <xref ref-type="fig" rid="F5">5C</xref>), but the Yunnan specimens with L3 unciform and apex slightly acuminate (Fig. <xref ref-type="fig" rid="F5">5D</xref>); 3) the samples from Hainan and Guangxi with R1 apically unforked (Fig. <xref ref-type="fig" rid="F5">5E</xref>), but three samples from Yunnan with R1 apically forked (Fig. <xref ref-type="fig" rid="F5">5 F–H</xref>). On the other hand, only the right hind-wing of the holotype was found as <abbrev xmlns:xlink="http://www.w3.org/1999/xlink" xlink:title="cubitus anterior" id="ABBRID0E6FAG" xlink:type="simple">CuA</abbrev> with lattice-like, angular cross-veins, while the left hind-wing of the holotype and hind-wings of the remaining samples were simple and linear. In addition, all female individuals of <italic><tp:taxon-name><tp:taxon-name-part taxon-name-part-type="genus" reg="Bundoksia">Bundoksia</tp:taxon-name-part><tp:taxon-name-part taxon-name-part-type="species" reg="longissima">longissima</tp:taxon-name-part></tp:taxon-name></italic> sp. nov. appear to be highly conserved in terms of external morphology and genital structure (Fig. <xref ref-type="fig" rid="F3">3</xref>). Given this, it is difficult to distinguish them, based only on these slight variations in the shape of the male genitalia, so we temporarily consider them to be intraspecific variations in morphology.</p><fig id="F5" position="float" orientation="portrait"><object-id xmlns:xlink="http://www.w3.org/1999/xlink" content-type="doi" xlink:type="simple">10.3897/zookeys.1085.72927.figure5</object-id><label>Figure 5.</label><caption><p>Variations on the male genitalia of <italic><tp:taxon-name><tp:taxon-name-part taxon-name-part-type="genus" reg="Bundoksia">Bundoksia</tp:taxon-name-part><tp:taxon-name-part taxon-name-part-type="species" reg="longissima">longissima</tp:taxon-name-part></tp:taxon-name></italic> Li &amp; Che, sp. nov. <bold>A–B</bold> L2d of left phallomere (<bold>A</bold> Hainan <bold>B</bold> Yunnan) <bold>C–D</bold> L3 of left phallomere (<bold>C</bold> Hainan <bold>D</bold> Yunnan) <bold>E–H</bold> R1 of right phallomere (<bold>E</bold> Hainan <bold>F–H</bold> Yunnan). Scale bars: 0.5 mm (<bold>A–D</bold>); 1.0 mm (<bold>E–H</bold>).</p></caption><graphic xmlns:xlink="http://www.w3.org/1999/xlink" xlink:href="zookeys-1085-145-g005.jpg" position="float" orientation="portrait" xlink:type="simple" id="oo_643517.jpg"><uri content-type="original_file" xlink:type="simple">https://binary.pensoft.net/fig/643517</uri></graphic></fig><p>Due to the similarities in the femoral armature, <italic><tp:taxon-name><tp:taxon-name-part taxon-name-part-type="genus" reg="Catara">Catara</tp:taxon-name-part><tp:taxon-name-part taxon-name-part-type="species" reg="hainanica">hainanica</tp:taxon-name-part></tp:taxon-name></italic> described by <xref ref-type="bibr" rid="B10">Liu et al. (2017)</xref> might belong to <italic><tp:taxon-name><tp:taxon-name-part taxon-name-part-type="genus" reg="Bundoksia">Bundoksia</tp:taxon-name-part></tp:taxon-name></italic> or perhaps a closely-related genus. However, <xref ref-type="bibr" rid="B10">Liu et al. (2017)</xref> only described a single female nymph, so male adults of <italic><tp:taxon-name><tp:taxon-name-part taxon-name-part-type="genus" reg="Catara">C.</tp:taxon-name-part><tp:taxon-name-part taxon-name-part-type="species" reg="hainanica">hainanica</tp:taxon-name-part></tp:taxon-name></italic> should be carefully examined to confirm the above hypothesis in the future.</p></tp:treatment-sec><tp:treatment-sec sec-type="distribution" id="SECID0EHJAG"><title>Known distribution.</title><p>China (Hainan, Guangxi, Yunnan, Guangdong Province)</p></tp:treatment-sec><ref-list><ref id="B10"><mixed-citation xmlns:xlink="http://www.w3.org/1999/xlink" xlink:type="simple"><person-group><name name-style="western"><surname>Liu</surname><given-names>XW</given-names></name><name name-style="western"><surname>Zhu</surname><given-names>WB</given-names></name><name name-style="western"><surname>Dai</surname><given-names>L</given-names></name><name name-style="western"><surname>Wang</surname><given-names>HQ</given-names></name></person-group> (<year>2017</year>) <source>Cockroaches of Southeastern China.</source><publisher-name>Henan Science and Technology Press</publisher-name>, <publisher-loc>Zhengzhou</publisher-loc>, <size units="page">228 pp</size>.</mixed-citation></ref></ref-list></tp:taxon-treatment>
