# Supplementary material for: ﻿A new species of Bundoksia Lucañas, 2021 with comments on its subfamilial placement, based on morphological and molecular data
Source: Zookeys. 2022 Feb 8;1085:145–63. doi: 10.3897/zookeys.1085.72927 (PMC8847261; doi:10.3897/zookeys.1085.72927)
Supplement: Supplementary material 1 — Table S1 [file zookeys-1085-145-s001.xlsx]

## Sheet: Sheet1
Table S1. Samples used in Neighbor joining (NJ) tree and haplotype network: GenBank accession numbers, number of location, sample ID, sample localities and data and voucher numbers.
Family	Species	Accession Number	No. of location	Sample ID	Sample Localities and Data (gender)	Voucher Number
Mantidae	Mantis religiosa	KM529415
Blattidae	Protagonista lugubris	KU511283
	Homalosilpha arcifera	MW201588
	Mimosilpha disticha	MW201594
	Homalosilpha nigricans	MW201583
	Homalosilpha sp.	MW201586
	Bundoksia longissima sp. nov.	OM370881	1	HIJFL1	Mingfenggu, Mt Jianfengling, Ledong County, 26.IV.2015 (♂)	SWU-B-BL0201001
	Bundoksia longissima sp. nov.	OM370880	1	HIJFL2	Mingfenggu, Mt Jianfengling, Ledong County, 24.IV.2015 (♂)	SWU-B-BL0201002
	Bundoksia longissima sp. nov.	OM370884	1	HIJFL3	Mingfenggu, Mt Jianfengling, Ledong County, 26.IV.2015 (♂)	SWU-B-BL0201003
	Bundoksia longissima sp. nov.	OM370878	1	HIJFL4	Mingfenggu, Mt Jianfengling, Ledong County, 26-27.IV.2015 (♂)	SWU-B-BL0201004
	Bundoksia longissima sp. nov.	OM370879	1	HIJFL5	Mingfenggu, Mt Jianfengling, Ledong County, 26-27.IV.2015 (♀)	SWU-B-BL0201005
	Bundoksia longissima sp. nov.	OM370887	1	HIJFL6	Mingfenggu, Mt Jianfengling, Ledong County, 26.IV.2015 (♀)	SWU-B-BL0201006
	Bundoksia longissima sp. nov.	OM370886	1	HIJFL7	Mingfenggu, Mt Jianfengling, Ledong County, 26.IV.2015 (♂)	SWU-B-BL0201007
	Bundoksia longissima sp. nov.	OM370885	1	HIJFL8	Mingfenggu, Mt Jianfengling, Ledong County, 26.IV.2015 (♂)	SWU-B-BL0201008
	Bundoksia longissima sp. nov.	OM370882	2	HIWZM1	Mt Wuzhishan, Wuzhishan City, 795mm, 18.V.2014 (♀)	SWU-B-BL0201101
	Bundoksia longissima sp. nov.	OM370883	2	HIWZM2	Wuzhishan City, 14.IV.2019 (♂)	SWU-B-BL0201102
	Bundoksia longissima sp. nov.	OM370888	3	GXDYM1	Mt Dayaoshan, Jinxiu County, 7.VII.2015 (♀)	SWU-B-BL0201201
	Bundoksia longissima sp. nov.	OM370889	3	GXDYM2	Jinxiu County, 16-17.VII.2015 (♀)	SWU-B-BL0201202
	Bundoksia longissima sp. nov.	OM370890	4	GXDMM1	Mt Damingshan, Nanning City, 2.VII.2015 (♂, nymph)	SWU-B-BL0201301
	Bundoksia longissima sp. nov.	OM370874	5	YNDWM1	Mt Daweishan, Pingbian County, 17.V.2016 (♀)	SWU-B-BL0201401
	Bundoksia longissima sp. nov.	OM370876	5	YNDWM2	Mt Daweishan, Pingbian County, 15.V.2016 (♀, nymph)	SWU-B-BL0201402
	Bundoksia longissima sp. nov.	OM370873	5	YNDWM3	Mt Daweishan, Pingbian County, 15.V.2016 (♂)	SWU-B-BL0201403
	Bundoksia longissima sp. nov.	OM370877	6	YNJP1	Jinping County, 14-16.V.2015 (♂)	SWU-B-BL0201501
	Bundoksia longissima sp. nov.	OM370892	7	YNMZL1	Meizi Lake, Pu’er City, 20.V.2018 (♂)	SWU-B-BL0201601
	Bundoksia longissima sp. nov.	OM370893	7	YNMZL2	Meizi Lake, Pu’er City, 30.IV.2014 (♀)	SWU-B-BL0201602
	Bundoksia longissima sp. nov.	OM370891	8	YNBG1	Xishuangbanna Tropical Botanical Garden, Chinese Academy of Sciences, Menglun Town, Mengla County, Xishuangbanna Prefecture, 27.V.2016 (♂)	SWU-B-BL0201701
	Bundoksia longissima sp. nov.	OM370875	9	YNWTS1	Wangtianshu, Mengla County, Xishuangbanna Prefecture, 24.V.2016 (♂)	SWU-B-BL0201801
