# Supplementary material for: ﻿A new species of Bundoksia Lucañas, 2021 with comments on its subfamilial placement, based on morphological and molecular data
Source: Zookeys. 2022 Feb 8;1085:145–63. doi: 10.3897/zookeys.1085.72927 (PMC8847261; doi:10.3897/zookeys.1085.72927)
Supplement: Supplementary material 2 — Table S2 [file zookeys-1085-145-s002.xlsx]

## Sheet: Sheet1
Table S2. Specimen used in molecular phylogenetic analysis (ML and BI), with details of family, sample id, collecting localities, references and GenBank accession numbers.
	Family	Subfamily	Species	Sample ID	Locality	COI	12S	16S	COII	18S	28S
Outgroups
	Thespidae	Oligonicinae	Bantia werneri	BantWern	Mexico, North America/Caribbean, South America	FJ802796	FJ806017	FJ806192	FJ806906	FJ806379	FJ806578
	Mantidae	Mantinae	Mantis religiosa	MantReli	Gerua, Sarvar Union, Bangladesh	EF383796	U17792	EF383311	EF363226	AY859586	FJ806632
	Blaberidae	Blaberinae	Blaptica dubia	BlapDubi	Unknown	N.A.	DQ874030	JN615274	DQ874266	DQ874113	DQ874199
		Blaberinae	Phoetalia pallida	PhoePall	Unknown	MG882156	DQ874086	JN615278	DQ874314	DQ874174	DQ874245
		Panesthiinae	Salganea raggei	SalgRagg	Wuzhishan, Hainan, China	N.A.	MF286804	MF286876	MF287053	AB036201	MF286936
		Epilamprinae	Rhabdoblatta marginata	RhabMarg	Limu Mountain, Qiongzhong, Hainan, China	KF876002	MF286814	MF286885	MF287074	N.A.	MF286946
		Epilamprinae	Epilampra maya	EpilMaya	Arcadia, Florida, USA	MG882194				N.A.	N.A.
		Panesthiinae	Panesthia sinuata	PaneSinu	Menghai, Yunnan, China	N.A.	MF286797	MF286869	MF287043	N.A.	MF286928
	Corydiidae	Corydiinae	Polyphagoides cantrelli	PolyCant	Unknown	N.A.	KF855797	KF855872	KF855917	KF855842	KF855815
		Corydiinae	Eupolyphaga sinensis	EupoSine	Xi Mountain, Beijing	FJ830540	MF286820	MF286887	MF287035	N.A.	MF286952
		Corydiinae	Eupolyphaga yunnanensis	EupoYuna	Weixi, Yunnan	MF149594	MF286819	MF286886	MF287034	N.A.	MF286951
		Euthyrrhaphinae	Euthyrrhapha pacifica	EuthPaci	Australia	N.A.	DQ874050	KF855861	KF855910	DQ874137	DQ874218
Ingroups
		Polyzosteriinae	Eurycotis opaca	EuryOpac	Unknown	MG882178				N.A.	N.A.
	Blattidae	Polyzosteriinae	Eurycotis floridana	EuryFlor	Unknown	MG882177	DQ874046	JN615296	DQ874283	DQ874133	JN615351
		Polyzosteriinae	Cosmozosteria sp.	Cosmsp	Cape Upstart, Australia	MG882203				N.A.	N.A.
		Polyzosteriinae	Polyzosteria viridissima	PolyViri	Thredbo, NSW, Australia	MG882209				N.A.	N.A.
		Polyzosteriinae	Scabina antipoda	ScabAnti	Australia	KP986434	KP986275	KP986322	N.A.	KP986340	KP986386
		Polyzosteriinae	Methana parva	MethParv	Australia	KP986422	KP986266	KP986309	N.A.	KP986336	KP986370
		Polyzosteriinae	Drymaplaneta communis	DrymComm	Unknown	KP986404	KP986253	KP986291	N.A.	KP986328	KP986244
		Archiblattinae	Protagonista lugubris	ProtLugu01	China	N.A.	MF286826	MF286838	MF287038	N.A.	MF286957
		Archiblattinae		ProtLugu02	China	N.A.	MF286827	MF286891	MF287076	N.A.	MF286958
		Archiblattinae	Archiblatta hoeveni	ArchHoev	Unknown	N.A.	DQ874026	KF855851	DQ874262	DQ874109	DQ874196
		Blattinae	Periplaneta fuliginosa	PeriFuli	Unknown	NC_006076	DQ874083	NC_006076	DQ874312	DQ874171	N.A.
		Blattinae	Periplaneta brunnea	PeriBrun	Unknown	MG882182	DQ874082	MG882182	DQ874311	DQ874170	N.A.
		Blattinae	Periplaneta australasiae	PeriAust	Florida, USA	MG882181	DQ874081	MG882181	DQ874310	DQ874169	DQ874242
		Blattinae	Periplaneta americana	PeriAmer	Unknown	NC_016956				N.A.	N.A.
		Blattinae	Deropeltis paulinoi	DeroPaul	Breeding of Kyle Kandilian	MG882175				N.A.	N.A.
		Blattinae	Deropeltis erythrocephala	DeroEryt	Unknown	N.A.	DQ874035	KF855855	DQ874271	DQ874121	DQ874205
		Blattinae	Shelfordella lateralis	ShelLate	Breeding of Kyle Kandilian	MG882183				N.A.	N.A.
		Blattinae	Neostylopyga rhombifolia	NeosRhom	Breeding of Kyle Kandilian	MG882180				N.A.	N.A.
		Blattinae	Homalosilpha arcifera	HomaArci02	China (Yunnan)	MW201588	MW218556	MW218581	N/A	MW218568	MW218593
		Blattinae	Homalosilpha nigricans	HomaNigr	China (Guangxi)	MW201583	MW218557	MW218582	MW201821	MW218570	MW218594
		Blattinae	Homalosilpha sp.	Homasp	China (Yunnan)	MW201586	MW218564	MW218589	MW201827	MW218575	MW218601
		Blattinae	Homalosilpha alba	HomalAlba	China (Hainan)	MW201590	MW218560	MW218585	MW201824	MW218572	MW218597
		Blattinae	Mimosilpha disticha	MimoDist	China (Yunnan)	MW201594	MW218567	MW218592	MW201830	MW218578	MW218604
		Blattinae	Bundoksia longissima sp. nov	BundLong01	China (Yunnan)	OM370873	OM424278	OM417574	OM372498	OM397365	OM397367
		Blattinae		BundLong02	China (Yunnan)	OM370891	OM424279	OM417575	OM372499	OM397366	OM397368
		Blattinae		BundLong03	China (Hainan)	OM370878	OM424277	OM417576	OM372497	OM397364	OM397369
Main sequence sources (colour coded):
Bourguignon et al., 2018
Djernæs et al., 2012
Djernaes et al., 2015
Inward et al., 2007
Kambhampati, 1995
Maekawa, 2001
Mallatt and Giribe, 2006
Pellens et al., 2007
Svenson and Whiting, 2004
Svenson and Whiting, 2007
Svenson and Whiting, 2009
Wang et al., 2017
Xiao et al., 2012
Yamauch et al., 2004
Yue et al., 2014
Zhang et al., 2010
Ma et al., 2019
Legendre et al., 2015
Liao et al., 2021
in this study
References:
Bourguignon T, Tang Q, Ho SYW, Juna F, Wang ZQ, Arab DA, Caneron SL, Walker J, Rentz DCF, Evans TA, Lo N. (2018) Transoceanic dispersal and plate tectonics shaped global cockroach distributions: evidence from mitochondrial phylogenomics. Molecular Biology and Evolution 35: 970–983 DOI: 10.1093/molbev/msy013.
Djernæs M, Klass K, Eggleton P. (2015) Identifying possible sister groups of Cryptocercidae+Isoptera: A combined molecular and morphological phylogeny of Dictyoptera. Molecular Phylogenetics and Evolution 84: 284–303 DOI: 10.1016/j.ympev.2014.08.019.
Djernæs M, Klass K, Picker MP, Damgaard J. (2012) Phylogeny of cockroaches (Insects, Dictyoptera, Blattoidea), with placement of aberrant taxa and exploration of out-group sampling. Systematic Entomology 37: 65–83 DOI: 10.1111/j.1365-3113.2011.00598.x.
Inward DJG, Beccaloni G, Eggleton P. (2007) Death of an order: a comprehensive molecular phylogenetic study confirms that termites are eusocial cockroaches. Biology Letters 3 :331–335 DOI: 10.1098/rsbl.2007.0102.
Kambhampati S. (1995) A phylogeny of cockroaches and related insects based on DNA sequence of mitochondrial ribosomal RNA genes. Proceedings of the National Academy Science of the USA 92: 2017–2020 DOI: 10.1073/pnas.92.6.2017.
Maekawa K. (2001) Molecular phylogeny and biogeography of cockroaches (Blaberidae: Panesthiinae, Geoscapheinae). University of Toyama.
Mallatt J, Giribet G. (2006) Further use of nearly complete 28S and 18S rRNA genes to classify Ecdysozoa: 37 more arthropods and a kinorhynch. Molecular Phylogenetics and Evolution 40: 772–794 DOI: 10.1016/j.ympev.2006.04.021.
Pellens R, Dhaese C, Belles X, Piulachs M, Legendre F, Wheeler WC, Grandcolas P. (2007) The evolutionary transition from subsocial to eusocial behaviour in Dictyoptera: phylogenetic evidence for modification of the 'shift-in-dependent-care' hypothesis with a new subsocial cockroach. Molecular Phylogenetics and Evolution 43: 616–626 DOI: 10.1016/j.ympev.2006.12.017.
Svenson GJ, Whiting MF. (2004) Phylogeny of Mantodea based on molecular data: evolution of a charismatic predator. Systematic Entomology 29: 359–370 DOI: 10.1111/j.0307-6970.2004.00240.x.
Svenson GJ, Whiting MF. (2007) Phylogeography of the praying mantises (Dictyoptera: Mantodea): diversification and repeated convergent ecomorph evolution of a Gondwanan order. Unpublished.
Svenson GJ, Whiting MF. (2009) Reconstructing the origins of praying mantises (Dictyoptera, Mantodea): the roles of Gondwanan vicariance and morphological convergence. Cladistics 25: 468–514 DOI: 10.1111/j.1096-0031.2009.00263.x.
Wang ZQ, Shi Y, Qiu ZW, Che YL, Lo N. (2017) Reconstructing the phylogeny of Blattodea: robust support for interfamilial relationships and major clades. Scientific Reports 7: 3903 DOI: 10.1038/s41598-017-04243-1.
Xiao B, Chen AH, Zhang YY, Jiang GF, Hu CC, Zhu CD. (2012) Complete mitochondrial genomes of two cockroaches, Blattella germanica and Periplaneta americana, and the phylogenetic position of termites. Current Genetics 58: 65–77 DOI: 10.1007/s00294-012-0365-7 .
Yamauchi MM, Miya M, Nishida M. (2004) Use of a PCR-based approach for sequencing whole mitochondrial genomes of insects: two examples (cockroach and dragonfly) based on the method developed for decapod crustaceans. Insect Molecular Biology 13: 435–442 DOI: 10.1111/j.0962-1075.2004.00505.x.
Yue QY, Wu KL, Qiu DY, Hu J, Liu DX, Wei XY, Chen J, Cook CE. (2014) A formal re-description of the cockroach Hebardina concinna anchored on DNA barcodes confirms wing polymorphism and identifies morphological characters for field identification. PLoS ONE 9(9): e106789. https://doi.org/10.1371/journal.pone.0106789
Zhang YY, Xuan WJ, Zhao JL, Zhu CD, Jiang GF. (2010) The complete mitochondrial genome of the cockroach Eupolyphaga sinensis (Blattaria: Polyphagidae) and the phylogenetic relationships within the Dictyoptera. Molecular biology reports 37(7): 3509–3516. https://doi.org/10.1007/s11033-009-9944-1
Ma J, Liu J, Shen Y, Fan Z, Zhang X. (2019) Population genetic structure and intraspecific genetic distance of Periplaneta americana (Blattodea: Blattidae) based on mitochondrial and nuclear dna markers. Ecology and Evolution, 9(6).
Legendre F, Nel A, Svenson GJ, Robillard T, Pellens R, Grandcolas P. (2015) Phylogeny of dictyoptera: dating the origin of cockroaches, praying mantises and termites with molecular data and controlled fossil evidence. PLoS One 10(7): e0130127. https://doi.org/10.1371/journal.pone.0130127
Liao S, Wang Y, Jin D, Chen R, Wang Z, Che Y. (2021) Exploring the relationship of Homalosilpha and Mimosilpha (Blattodea, Blattidae, Blattinae) from a morphological and molecular perspective, including a description of four new species. PeerJ 9: e10618. https://doi.org/10.7717/peerj.10618
