# Supplementary material for: ﻿A new species of Bundoksia Lucañas, 2021 with comments on its subfamilial placement, based on morphological and molecular data
Source: Zookeys. 2022 Feb 8;1085:145–63. doi: 10.3897/zookeys.1085.72927 (PMC8847261; doi:10.3897/zookeys.1085.72927)
Supplement: Supplementary material 3 — Table S3 [file zookeys-1085-145-s003.xlsx]

## Sheet: Sheet1
Table S3. Pairwise genetic distances with standard errors of Bundoksia longissima sp. nov. calculated by using K2P model using cytochrome oxidase subunit I (COI) gene sequences in MEGA. Bold text denotes the standard errors of distances and black denotes pairwise genetic distances.
Species	1	2	3	4	5	6	7	8	9	10	11	12	13	14	15	16	17	18	19	20	21
HIJFL1		0	0.003	0.003	0.003	0.003	0	0.003	0.003	0.003	0.006	0.006	0.007	0.008	0.008	0.008	0.009	0.01	0.01	0.011	0.008
HIJFL2	0		0.003	0.003	0.003	0.003	0	0.003	0.003	0.003	0.006	0.006	0.007	0.008	0.008	0.008	0.009	0.01	0.01	0.011	0.008
HIJFL3	0.005	0.005		0	0	0	0.003	0	0.003	0.003	0.006	0.006	0.007	0.008	0.008	0.008	0.009	0.01	0.01	0.011	0.007
HIJFL4	0.005	0.005	0		0	0	0.003	0	0.003	0.003	0.006	0.006	0.007	0.008	0.008	0.008	0.009	0.01	0.01	0.011	0.007
HIJFL5	0.005	0.005	0	0		0	0.003	0	0.003	0.003	0.006	0.006	0.007	0.008	0.008	0.008	0.009	0.01	0.01	0.011	0.007
HIJFL6	0.005	0.005	0	0	0		0.003	0	0.003	0.003	0.006	0.006	0.007	0.008	0.008	0.008	0.009	0.01	0.01	0.011	0.007
HIJFL7	0	0	0.005	0.005	0.005	0.005		0.003	0.003	0.003	0.006	0.006	0.007	0.008	0.008	0.008	0.009	0.01	0.01	0.011	0.008
HIJFL8	0.005	0.005	0	0	0	0	0.005		0.003	0.003	0.006	0.006	0.007	0.008	0.008	0.008	0.009	0.01	0.01	0.011	0.007
HIWZM1	0.005	0.005	0.006	0.006	0.006	0.006	0.005	0.006		0.002	0.005	0.005	0.006	0.007	0.007	0.007	0.009	0.01	0.01	0.011	0.007
HIWZM2	0.006	0.006	0.008	0.008	0.008	0.008	0.006	0.008	0.002		0.005	0.005	0.006	0.007	0.007	0.007	0.008	0.01	0.01	0.01	0.007
GXDYM1	0.023	0.023	0.025	0.025	0.025	0.025	0.023	0.025	0.019	0.017		0	0.007	0.008	0.008	0.008	0.009	0.01	0.01	0.011	0.008
GXDYM2	0.023	0.023	0.025	0.025	0.025	0.025	0.023	0.025	0.019	0.017	0		0.007	0.008	0.008	0.008	0.009	0.01	0.01	0.011	0.008
GXDMM1	0.028	0.028	0.03	0.03	0.03	0.03	0.028	0.03	0.026	0.025	0.033	0.033		0.008	0.008	0.008	0.009	0.01	0.01	0.011	0.007
YNDWM1	0.038	0.038	0.036	0.036	0.036	0.036	0.038	0.036	0.033	0.031	0.039	0.039	0.036		0.002	0.003	0.007	0.009	0.009	0.01	0.002
YNDWM2	0.038	0.038	0.036	0.036	0.036	0.036	0.038	0.036	0.033	0.031	0.039	0.039	0.036	0.003		0.003	0.007	0.009	0.009	0.01	0.002
YNDWM3	0.039	0.039	0.038	0.038	0.038	0.038	0.039	0.038	0.034	0.033	0.041	0.041	0.038	0.008	0.005		0.007	0.01	0.01	0.01	0.003
YNJP1	0.046	0.046	0.044	0.044	0.044	0.044	0.046	0.044	0.044	0.043	0.051	0.051	0.051	0.034	0.031	0.034		0.01	0.01	0.011	0.007
YNMZL1	0.066	0.066	0.064	0.064	0.064	0.064	0.066	0.064	0.061	0.059	0.06	0.06	0.066	0.052	0.052	0.056	0.064		0	0.004	0.009
YNMZL2	0.066	0.066	0.064	0.064	0.064	0.064	0.066	0.064	0.061	0.059	0.06	0.06	0.066	0.052	0.052	0.056	0.064	0		0.004	0.009
YNBG1	0.072	0.072	0.071	0.071	0.071	0.071	0.072	0.071	0.067	0.066	0.067	0.067	0.072	0.056	0.056	0.059	0.067	0.012	0.012		0.009
YNWTS1	0.036	0.036	0.034	0.034	0.034	0.034	0.036	0.034	0.031	0.03	0.038	0.038	0.034	0.002	0.002	0.006	0.033	0.051	0.051	0.054
